# Supplementary material for: Structural basis for human mitochondrial tRNA maturation
Source: Nat Commun. 2024 Jun 1;15:4683. doi: 10.1038/s41467-024-49132-0 (PMC11144196; doi:10.1038/s41467-024-49132-0)
Supplement: Supplementary file 6 — Source Data [file 41467_2024_49132_MOESM6_ESM.xlsx]

## Sheet: Figure 1c
Figure 1c	activity assays			pre-tRNAIle	pre-tRNAHis-Ser	blk
			3H-CH3 incorporation (in cpm)	61382	58952	265
				63392	53644	310
				59788	49973	362

## Sheet: Figure 2b
Figure 2b	Activity assays

## Sheet: Figure 3f
Figure 3f	Activity assays

## Sheet: Figure 4g
Figure 4g	Activity assays
	Melting temperatures
			ELAC2	+ pre-tRNAHis(0,Ser)	ELAC2 Δ(249-302)	+ pre-tRNAHis(0,Ser)
		Tm (in °C)	42.01	43.9	42.68	42.64
			42.09	43.85	42.47	42.66
			42.03	44.02	42.66	42.68
				pValue		pValue
				****		ns
				<0,0001		0.6152

## Sheet: Figure 6d
Figure 5d	Activity assays
		TRMT10C/SDR5C1	TRMT10C Δ(1-80)/SDR5C1	TRMT10C Δ(1-106)/SDR5C1	TRMT10C Δ(1-166)/SDR5C1	Blk
	3H-CH3 incorporation (in cpm)	101366	79461.2	54069.5	1593.43	352
		80345.1	84766.6	64272.9	1110.71	398
		86883.4	70361.7	55197.2	1076.73	278
			p value	p value	p value	p value
			ns	***	****	****
			0.1528	0.0004	<0,0001	<0,0001

## Sheet: Suppl Fig. 1a
Suppl Fig. 1a	16% urea gel

## Sheet: Suppl. Fig1b
Supplementary Figure 1b		Analysis of the gel filtration fractions

## Sheet: Suppl. Fig. 1c
Supplementary Figure 1c	Melting temperatures
		Apo	+SAH	+NADH	+NADH +SAH	WT	D479A	WT	H548A	Apo	+CTP	+ATP	+CTP +ATP	+CDP
	Tm°C	48.49	52.04	65.77	65.98	39.11	40.02	42.76	39.79	35.8	38.65	37.02	38.76	37.78
		47.34	51.58	65.86	66.01	39.4	39.94	42.54	39.62	35.79	38.47	37.05	38.72	37.82
		47.76	51.88	65.89	66.08	39.31	40.22	42.72	39.85	35.87	38.59	37.11	38.69	38.07
			p value	p value	p value		p value		p value		p value	p value	p value	p value
			****	****	****		****		****		****	****	****	****
			<0,0001	<0,0001	<0,0001		<0,0001		<0,0001		<0,0001	<0,0001	<0,0001	<0,0001

## Sheet: Suppl. Fig. 8b
Supplementary Figure 8b		Activity assays

## Sheet: Suppl. Fig10c
Supplementary Figure 10c	Melting temperatures
		TRMT10C/SDR5C1	+ SAM	TRMT10C Δ(1-80)/SDR5C1	+ SAM	TRMT10C Δ(1-106)/SDR5C1	+ SAM	TRMT10C Δ(1-166)SDR5C1	+ SAM
	Tm°C	46.77	47.79	46.44	47.96	46.67	47.86	47.33	48.3
		46.61	47.88	46.24	47.74	46.72	47.97	47.24	48.46
		46.66	47.8	46.54	47.9	46.79	47.8	47.1	48.24
			p value		p value		p value		p value
			****		****		****		****
			<0,0001		<0,0001		<0,0001		<0,0001

[truncated: 2 more sheets: Suppl. Fig. 10d, Suppl. Fig. 10e]
